# Supplementary material for: Two-Week Protocol Biopsy in Renal Allograft: Feasibility, Safety, and Outcomes
Source: J Clin Med. 2022 Jan 31;11(3):785. doi: 10.3390/jcm11030785 (PMC8836907; doi:10.3390/jcm11030785)
Supplement: Supplementary file 1 [file jcm-11-00785-s001.zip]

Archive with 1 entries (1 files):
- jcm-1564978-supplementary.pdf
